# Supplementary material for: Serum irisin and myostatin levels after 2 weeks of high-altitude climbing
Source: PLoS One. 2017 Jul 21;12(7):e0181259. doi: 10.1371/journal.pone.0181259 (PMC5521782; doi:10.1371/journal.pone.0181259)
Supplement: S1 Appendix — (XLS) [file pone.0181259.s001.xls]

## Sheet: somatic parameters
		Age [years]	Body height [cm]	BM [kg]_1	BM [kg]_2	Δ BM [kg]	BMI [kg/m2]_1	BMI [kg/m2]_2	Δ BMI [kg/m2]	FFM [%]_1	FFM [%]_2	Δ FFM [%]	FFM [kg]_1	FFM [kg]_2	Δ FFM [kg]	FM [%]_1	FM [%]_2	Δ FM [%]	FM [kg]_1	FM [kg]_2	Δ FM [kg]	Water [%]_1	Water [%]_2	Δ Water [%]
1	before expedition	23	174	63.3	63.7	-0.4	20.9	21	-0.1	85.8	86.8	-1	54.3	55.3	-1	14.2	13.2	1	9	8.4	0.6	60	60.9	-0.9
2	after expedition	29	186	80	79.3	0.7	23.1	22.9	0.2	84.6	83.5	1.1	67.7	66.2	1.5	15.4	16.5	-1.1	12.3	13.1	-0.8	57.6	56.5	1.1
Δ	1-2	28	176	69	68.7	0.3	22.3	22.1	0.2	84.1	83.6	0.5	58	57.4	0.6	15.9	16.4	-0.5	11	11.3	-0.3	58.4	57.6	0.8
		31	174	66.7	66.4	0.3	22	21.9	0.1	79.2	78.6	0.6	52.8	52.2	0.6	20.8	21.4	-0.6	13.9	14.2	-0.3	54.1	53.8	0.3
BM	body mass	28	174	70.7	67.1	3.6	23.35	22.2	1.15	82.9	83.2	-0.3	58.6	55.8	2.8	17.1	16.8	0.3	12.1	11.3	0.8	56.9	58.1	-1.2
FFM	fat free mass	23	179	77.3	73.7	3.6	24.1	23	1.1	85.8	87.7	-1.9	66.3	64.6	1.7	14.2	12.3	1.9	11	9.1	1.9	58.3	60.5	-2.2
FM	fat mass	26	180	79.1	75.2	3.9	24.4	23.2	1.2	84.5	85.6	-1.1	66.8	64.4	2.4	15.5	14.4	1.1	12.3	10.8	1.5	57.6	58.8	-1.2
		26	184	72	71.3	0.7	21.3	21.1	0.2	86.8	84	2.8	62.5	59.9	2.6	13.2	16	-2.8	9.5	11.4	-1.9	59.7	56.7	3
	Mean	26.75	178.375	72.2625	70.675	1.5875	22.6813	22.175	0.50625	84.2125	84.125	0.0875	60.875	59.475	1.4	15.7875	15.875	-0.0875	11.3875	11.2	0.1875	57.825	57.8625	-0.0375
	SD	2.81577	4.71888	6.05238	5.18259	1.78441	1.2694	0.834523	0.542769	2.3552	2.78196	1.48847	5.80191	5.12828	1.28397	2.3552	2.78196	1.48847	1.60574	1.89284	1.25406	1.83751	2.29592	1.66728
	Δ%					-2.2			-2.2			-0.1			-2.3			0.6			-1.8			0.2

## Sheet: biochemical parameters_Figure 1
		Myoglobin [ng/mL]_1	Myoglobin [ng/mL]_2	Δ Myoglobin [ng/mL]	hsCRP [mg/L]_1	hsCRP [mg/L]_2	ΔhsCRP [mg/L]	hsIL-6 [pg/mL]_1	hsIL-6 [pg/mL]_2	Δ hsIL-6 [pg/mL]
1	before expedition	34.9008	124.291	-89.3906	1.02022	3.51336	-2.49314	3.10751	5.4927	-2.38519
2	after expedition	57.1941	66.1215	-8.92742	0.284325	0.310229	-0.0259039	0.918906	2.04597	-1.12707
Δ	1-2	39.3566	133.263	-93.906	0.43068	1.35316	-0.922477	0.73543	2.63572	-1.90029
		39.3566	66.1215	-26.7649	0.440785	0.519969	-0.0791836	0.990986	1.12859	-0.137607
hsCRP	high-sensitivity C-reactive protein	66.1215	57.1941	8.92742	0.252537	4.34006	-4.08752	0.604376	1.23999	-0.635613
		70.5874	110.846	-40.2583	0.205044	0.703156	-0.498112	1.02375	1.05651	-0.032763
IL-6	interleukin-6	75.0547	106.367	-31.312	0.159743	0.284325	-0.124582	1.09583	1.01064	0.085186
		57.1941	57.1941	0	0.306239	0.334201	-0.0279616	1.54141	1.81663	-0.275214
	Mean	54.9707	90.1747	-35.204	0.387446	1.41981	-1.03236	1.25228	2.05334	-0.801069
	SD	15.4544	31.7187	38.4919	0.274033	1.60079	1.489	0.798974	1.50343	0.921475

## Sheet: biochemical parameters_Figure 2
		Irisin [ng/mL]_1	Irisin [ng/mL]_2	Δ Irisin [ng/mL]	Myostatin [ng/mL]_1	Myostatin [ng/mL]_2	Δ Myostatin [ng/mL]	25(OH)D [ng/mL]_1	25(OH)D [ng/mL]_2	Δ 25(OH)D [ng/mL]
1	before expedition	18.445	15.182	3.263	39.582	50.506	-10.924	36.8809	27.4607	9.42018
2	after expedition	12.674	6.148	6.526	44.257	48.103	-3.846	27.0378	26.5732	0.464525
Δ	1-2	9.9343	8.024	1.9103	49.04	57.246	-8.206	15.6043	23.3301	-7.72584
		10.923	12.193	-1.27	30.91	33.891	-2.981	36.7503	31.2925	5.45777
		9.754	7.738	2.016	33.645	46.757	-13.112	25.4166	17.5352	7.88148
		18.445	15.508	2.937	42.718	38.315	4.403	56.08	50.0254	6.05455
		11.583	12.674	-1.091	38.939	43.476	-4.537	48.1884	29.8837	18.3047
		19.544	11.781	7.763	45.3355	38.939	6.3965	26.9603	18.3555	8.60475
	Mean	13.9128	11.156	2.75679	40.5533	44.6541	-4.10081	34.1148	28.0571	6.05776
	SD	4.17163	3.49471	3.20365	6.06588	7.55169	6.85177	13.173	10.185	7.49035

## Sheet: biochemical parameters_Figure 3
		OPG [pmol/L]_1	OPG [pmol/L]_2	Δ OPG [pmol/L]	sRANKL [pmol/L]_1	sRANKL [pmol/L]_2	Δ sRANKL [pmol/L]	OPG/RANKL_1	OPG/RANKL_2	Δ OPG/RANKL
1	before expedition	4.03712	5.49749	-1.46037	0.152979	0.0621311	0.0908479	26.39	88.4821	-62.0921
2	after expedition	4.64844	4.93712	-0.288678	0.117649	0.145913	-0.0282638	39.511	33.836	5.67497
Δ	1-2	4.27485	7.45031	-3.17545	0.386155	0.192346	0.193809	11.0703	38.7338	-27.6635
		8.77483	10.0824	-1.30754	0.120678	0.208497	-0.0878197	72.713	48.3573	24.3557
OPG	osteoprotegerin	11.1861	12.8673	-1.68112	0.145913	0.0429521	0.102961	76.663	299.572	-222.909
sRANKL	soluble receptor activator of NF-κB ligand	4.44467	6.90692	-2.46225	0.282185	0.259978	0.0222073	15.7509	26.5673	-10.8164
		3.49373	5.32768	-1.83395	0.192346	0.288242	-0.095895	18.1637	18.4834	-0.319668
		4.83523	5.02202	-0.186791	0.0964514	0.223639	-0.127187	50.1312	22.456	27.6753
	Mean	5.71188	7.26139	-1.54952	0.186795	0.177962	0.00883244	38.7992	72.061	-33.2619
	SD	2.74238	2.84888	1.00628	0.0992861	0.0884674	0.113496	25.6144	94.5408	81.9119
