# Supplementary material for: Serum irisin and myostatin levels after 2 weeks of high-altitude climbing
Source: PLoS One. 2017 Jul 21;12(7):e0181259. doi: 10.1371/journal.pone.0181259 (PMC5521782; doi:10.1371/journal.pone.0181259)
Supplement: S1 Fig — (XLS) [file pone.0181259.s002.xls]

## Sheet: biochemical parameters_1
		Myoglobin [ng/mL]_1	Myoglobin [ng/mL]_2	Δ Myoglobin [ng/mL]	hsCRP [mg/L]_1	hsCRP [mg/L]_2	ΔhsCRP [mg/L]	hsIL-6 [pg/mL]_1	hsIL-6 [pg/mL]_2	Δ hsIL-6 [pg/mL]
1	before expedition	34.9008	124.291	-89.3906	1.02022	3.51336	-2.49314	3.10751	5.4927	-2.38519
2	after expedition	57.1941	66.1215	-8.92742	0.284325	0.310229	-0.0259039	0.918906	2.04597	-1.12707
Δ	1-2	39.3566	133.263	-93.906	0.43068	1.35316	-0.922477	0.73543	2.63572	-1.90029
		39.3566	66.1215	-26.7649	0.440785	0.519969	-0.0791836	0.990986	1.12859	-0.137607
hsCRP	high-sensitivity C-reactive protein	66.1215	57.1941	8.92742	0.252537	4.34006	-4.08752	0.604376	1.23999	-0.635613
		70.5874	110.846	-40.2583	0.205044	0.703156	-0.498112	1.02375	1.05651	-0.032763
IL-6	interleukin-6	75.0547	106.367	-31.312	0.159743	0.284325	-0.124582	1.09583	1.01064	0.085186
		57.1941	57.1941	0	0.306239	0.334201	-0.0279616	1.54141	1.81663	-0.275214
	Mean	54.9707	90.1747	-35.204	0.387446	1.41981	-1.03236	1.25228	2.05334	-0.801069
	SD	15.4544	31.7187	38.4919	0.274033	1.60079	1.489	0.798974	1.50343	0.921475
