# Supplementary material for: Serum irisin and myostatin levels after 2 weeks of high-altitude climbing
Source: PLoS One. 2017 Jul 21;12(7):e0181259. doi: 10.1371/journal.pone.0181259 (PMC5521782; doi:10.1371/journal.pone.0181259)
Supplement: S2 Fig — (XLS) [file pone.0181259.s003.xls]

## Sheet: biochemical parameters_2
		Irisin [ng/mL]_1	Irisin [ng/mL]_2	Δ Irisin [ng/mL]	Myostatin [ng/mL]_1	Myostatin [ng/mL]_2	Δ Myostatin [ng/mL]	25(OH)D [ng/mL]_1	25(OH)D [ng/mL]_2	Δ 25(OH)D [ng/mL]
1	before expedition	18.445	15.182	3.263	39.582	50.506	-10.924	36.8809	27.4607	9.42018
2	after expedition	12.674	6.148	6.526	44.257	48.103	-3.846	27.0378	26.5732	0.464525
Δ	1-2	9.9343	8.024	1.9103	49.04	57.246	-8.206	15.6043	23.3301	-7.72584
		10.923	12.193	-1.27	30.91	33.891	-2.981	36.7503	31.2925	5.45777
		9.754	7.738	2.016	33.645	46.757	-13.112	25.4166	17.5352	7.88148
		18.445	15.508	2.937	42.718	38.315	4.403	56.08	50.0254	6.05455
		11.583	12.674	-1.091	38.939	43.476	-4.537	48.1884	29.8837	18.3047
		19.544	11.781	7.763	45.3355	38.939	6.3965	26.9603	18.3555	8.60475
	Mean	13.9128	11.156	2.75679	40.5533	44.6541	-4.10081	34.1148	28.0571	6.05776
	SD	4.17163	3.49471	3.20365	6.06588	7.55169	6.85177	13.173	10.185	7.49035
