# Supplementary material for: Serum irisin and myostatin levels after 2 weeks of high-altitude climbing
Source: PLoS One. 2017 Jul 21;12(7):e0181259. doi: 10.1371/journal.pone.0181259 (PMC5521782; doi:10.1371/journal.pone.0181259)
Supplement: S3 Fig — (XLS) [file pone.0181259.s004.xls]

## Sheet: biochemical parameters_3
		OPG [pmol/L]_1	OPG [pmol/L]_2	Δ OPG [pmol/L]	sRANKL [pmol/L]_1	sRANKL [pmol/L]_2	Δ sRANKL [pmol/L]	OPG/RANKL_1	OPG/RANKL_2	Δ OPG/RANKL
1	before expedition	4.03712	5.49749	-1.46037	0.152979	0.0621311	0.0908479	26.39	88.4821	-62.0921
2	after expedition	4.64844	4.93712	-0.288678	0.117649	0.145913	-0.0282638	39.511	33.836	5.67497
Δ	1-2	4.27485	7.45031	-3.17545	0.386155	0.192346	0.193809	11.0703	38.7338	-27.6635
		8.77483	10.0824	-1.30754	0.120678	0.208497	-0.0878197	72.713	48.3573	24.3557
OPG	osteoprotegerin	11.1861	12.8673	-1.68112	0.145913	0.0429521	0.102961	76.663	299.572	-222.909
sRANKL	soluble receptor activator of NF-κB ligand	4.44467	6.90692	-2.46225	0.282185	0.259978	0.0222073	15.7509	26.5673	-10.8164
		3.49373	5.32768	-1.83395	0.192346	0.288242	-0.095895	18.1637	18.4834	-0.319668
		4.83523	5.02202	-0.186791	0.0964514	0.223639	-0.127187	50.1312	22.456	27.6753
	Mean	5.71188	7.26139	-1.54952	0.186795	0.177962	0.00883244	38.7992	72.061	-33.2619
	SD	2.74238	2.84888	1.00628	0.0992861	0.0884674	0.113496	25.6144	94.5408	81.9119
